# Supplementary material for: Association of Maternal Diet during Pregnancy and Metabolite Profile in Cord Blood
Source: Biomolecules. 2022 Sep 21;12(10):1333. doi: 10.3390/biom12101333 (PMC9599655; doi:10.3390/biom12101333)
Supplement: Supplementary file 1 [file biomolecules-12-01333-s001.zip]

Archive with 3 entries (3 files):
- Supplementary_Table_S1.pdf
- Supplementary_Table_S2.pdf
- Supplementary_Table_S3.xlsx
